# Supplementary material for: Sensitive Montmorillonite Evaporation Detector Based on Montmorillonite Monolayer Nanosheets
Source: Polymers (Basel). 2026 Jan 31;18(3):383. doi: 10.3390/polym18030383 (PMC12899846; doi:10.3390/polym18030383)
Supplement: Supplementary file 1 [file polymers-18-00383-s001.zip]

Archive with 1 entries (1 files):
- polymers-4121287-supplementary.pdf
